# Supplementary material for: The Impact of Peroxiredoxin 3 on Molecular Testing, Diagnosis, and Prognosis in Human Pancreatic Ductal Adenocarcinoma
Source: Cancers (Basel). 2025 Jul 1;17(13):2212. doi: 10.3390/cancers17132212 (PMC12249400; doi:10.3390/cancers17132212)
Supplement: Supplementary file 1 [file cancers-17-02212-s001.zip]

Archive with 11 entries (11 files):
- All Supplementary Tables and Figures.pdf
- Figure S1.pdf
- Figure S2.pdf
- Figure S3.pdf
- Table S1 .pdf
- Table S2.pdf
- Table S3.pdf
- Table S4 .pdf
- Table S5.pdf
- Table S6 biomarker performance.pdf
- Table S7 Blood data univariate analysis without mixed markers.pdf
